# Supplementary material for: Understanding Attitudes Toward Zoster Vaccination in the Hospital Setting: A Multidisciplinary Model to Contrast Vaccine Hesitancy in Fragile Patients—A Prospective Longitudinal Observational Study
Source: Vaccines (Basel). 2025 Aug 8;13(8):843. doi: 10.3390/vaccines13080843 (PMC12390494; doi:10.3390/vaccines13080843)
Supplement: Supplementary file 1 [file vaccines-13-00843-s001.zip]

Archive with 1 entries (1 files):
- vaccines-3780094-supplementary.pdf
